# Supplementary material for: Sugarcane mosaic virus orchestrates the lactate fermentation pathway to support its successful infection
Source: Front Plant Sci. 2023 Jan 9;13:1099362. doi: 10.3389/fpls.2022.1099362 (PMC9868461; doi:10.3389/fpls.2022.1099362)
Supplement: Supplementary file 2 [file Table_1.xlsx]

## Sheet: Info Sheet
Information sheet for:	Supplementary Table 1
Title:	All differential metabolites induced by SCMV infection at 4 and 5 dpi.
	Peak	The name of the substance in the Fiehn database
	MEAN SCMV 4 dpi	Mean relative quantification values in the SCMV group at 4 dpi
	MEAN Mock 4 dpi	Mean relative quantification values in the Mock group at 4 dpi
	MEAN SCMV 5 dpi	Mean relative quantification values in the SCMV group at 4 dpi
	MEAN Mock 5 dpi	Mean relative quantification values in the Mock group at 4 dpi
	VIP	Variable Importance in the Projection
	P-VALUE	P value from t-test
	Q-VALUE	P-value adjusted for multiple hypothesis testing
	FOLD CHANGE	The ratio of the quantification of the two groups of experimental substances
	LOG_FOLDCHANGE	FOLD CHANGE takes the base 2 logarithm
	The screening conditions for differential metabolites this time are that the VIP＞1 and the P-value＜0.05.

## Sheet: 4 dpi
Peak	MEAN SCMV 4 dpi	MEAN Mock 4 dpi	VIP	P-VALUE	Q-VALUE	FOLD CHANGE	LOG_FOLDCHANGE
Guanidinosuccinic acid 1	0.000544061	1.87747e-05	2.53883	0.00611317	0.574221	28.9784	4.8569
Tartronic acid	0.00771271	0.00230157	1.81583	0.034545	0.884005	3.35106	1.74462
cytidine-monophosphate degr prod	0.000813968	0.000283646	2.20909	0.03096	0.872288	2.86966	1.52088
Itaconic acid	0.0123718	0.00650663	2.68394	0.00255355	0.441092	1.90142	0.927076
Flavin adenine dinucleotide	0.0122891	0.00691162	1.21967	0.02775	0.859589	1.77803	0.830278
Lactate	0.00650932	0.00431984	2.09669	0.0282629	0.861785	1.50684	0.591529
O-acetylserine 1	0.0079937	0.00974273	2.2421	0.0140456	0.756015	0.820478	-0.285463
sulfuric acid	0.0760529	0.101007	2.09289	0.0328262	0.878668	0.752951	-0.409373
4-hydroxyphenylacetic acid	0.0120849	0.016756	2.57169	0.00549576	0.548008	0.721226	-0.471476
Flavanone 1	0.00613718	0.00860077	2.12996	0.0457828	0.909912	0.713562	-0.486889
palmitoleic acid	0.583717	0.835139	2.03283	0.0368249	0.890399	0.698945	-0.516749
1-Indanone 2	0.0304656	0.0763816	1.26507	0.00417641	0.49974	0.39886	-1.32604
2-hydroxy-3-isopropylbutanedioic acid	0.000194023	0.00114216	2.19009	0.0115652	0.718422	0.169874	-2.55746

## Sheet: 5 dpi
Peak	MEAN SCMV 5 dpi	MEAN Mock 5 dpi	VIP	P-VALUE	Q-VALUE	FOLD CHANGE	LOG_FOLDCHANGE
dihydrocoumarin 2	0.00389903	1.8291e-08	2.12578	0.021344	0.21801	213167	17.7016
3-Hydroxypyridine	0.00679132	0.000691498	1.64596	0.00457725	0.0798546	9.82118	3.2959
resorcinol	0.0249435	0.00389561	2.35051	0.000987046	0.03198	6.403	2.67875
conduritol b epoxide 2	0.0404245	0.00956666	2.33531	3.86024e-06	0.00175099	4.22556	2.07914
L-Gulonolactone	0.00396001	0.00126062	1.0493	0.000250147	0.0109299	3.14132	1.65137
Dehydroascorbic Acid 1	0.037514	0.0151164	1.1217	0.0206719	0.214204	2.48167	1.31131
alpha-ketoglutaric acid	0.0199734	0.00820485	1.864	0.00338435	0.0697379	2.43434	1.28353
N,N-dimethylarginine	0.086498	0.0388462	1.95287	0.00411706	0.0763427	2.22668	1.15489
ascorbate	0.140397	0.0643802	1.92592	0.0109231	0.143298	2.18074	1.12482
Dihydroxyacetone	0.0103998	0.0048873	1.89443	0.00249251	0.0594052	2.12793	1.08945
Linoleic acid methyl ester	0.215756	0.11429	1.90164	0.00289432	0.0644347	1.88779	0.9167
Lactate	0.00708559	0.00393648	1.82287	0.0107427	0.14163	1.79998	0.84798
palmitoleic acid	1.28253	0.728303	1.98863	0.000560405	0.0208428	1.76098	0.816378
5'-methylthioadenosine 1	0.00372794	0.00219273	2.3059	1.05804e-05	0.00239962	1.70014	0.765651
Dehydroepiandrosterone	0.00545503	0.00359121	1.76951	0.0131826	0.162896	1.51899	0.603116
Ethanolamine	0.686796	0.530194	1.83038	0.00618342	0.0952226	1.29537	0.373361
Pyruvic acid	0.0622434	0.0877977	1.45843	0.0483635	0.313826	0.708941	-0.496262
3-Hydroxynorvaline 2	0.00106283	0.00268791	1.41537	0.0291563	0.25541	0.395412	-1.33857
Methyl-beta-D-galactopyranoside	0.022301	0.0627176	1.21469	0.00434967	0.0781713	0.355578	-1.49176
Phenyl beta-D-glucopyranoside	0.000922604	0.00293751	1.67584	0.0182511	0.199532	0.314077	-1.67081
Monostearin	0.000115236	0.000604877	2.1199	0.00269566	0.0620336	0.190512	-2.39205
Purine riboside	6.46151e-05	0.000394846	1.69257	0.0183312	0.200043	0.163646	-2.61135
adrenaline 2	1.56155e-08	0.000513437	2.08684	0.0121906	0.15458	3.04137e-05	-15.0049
Prostaglandin E2 1	1.56155e-08	0.00184465	2.48633	0.000110504	0.00846347	8.46529e-06	-16.85
1-Hexadecanol	1.56155e-08	0.00243189	1.71637	0.0272458	0.247283	6.42112e-06	-17.2487
melibiose 1	1.56155e-08	0.00806749	2.48689	0.000148131	0.00908065	1.93561e-06	-18.9788
