# Supplementary material for: Sugarcane mosaic virus orchestrates the lactate fermentation pathway to support its successful infection
Source: Front Plant Sci. 2023 Jan 9;13:1099362. doi: 10.3389/fpls.2022.1099362 (PMC9868461; doi:10.3389/fpls.2022.1099362)
Supplement: Supplementary file 3 [file Table_2.xlsx]

## Sheet: Sheet1
Supplementary Table 2. List of primers used in this study.
Primer name	Primer sequence (5ʹ to 3ʹ)
SCMV-CP-qRT-F	GGCGAGACTCAGGAGAATACA
SCMV-CP-qRT-R	ACACGCTACACCAGAAGACACT
ZmUbi-qRT-F	GGAAAAACCATAACCCTGGA
ZmUbi-qRT-R	ATATGGAGAGAGGGCACCAG
ZmLDH1-F	ATCAGCCTCAAGGGCTACAC
ZmLDH1-R	CTCGGTGAGCTCCATCTCG
ZmLDH2-F	CATCCCCGACGACCAAGAG
ZmLDH2-R	TCCGAGGAGCTGTGTGTTCT
SCMV-ZmLDH23Flag-F	ATCCGGACCTGGGCCCATGATGAAGAAGGCCTCA
SCMV-ZmLDH23Flag-R	CTTATCGTCGTCATCCTTGTAATCCTTATCGTCGTCATCCTTGTAATCCTTATCGTCGTCATCCTTGTAATCCATGAGTCCGAGGAGCTGTGTG
SCMV-GFP3Flag-F	ATCCGGACCTGGGCCCATGGTGAGCAAGGGCGAGGA
SCMV-GFP3Flag-R	CTTATCGTCGTCATCCTTGTAATCCTTATCGTCGTCATCCTTGTAATCCTTATCGTCGTCATCCTTGTAATCCATCTTGTACAGCTCGTCCATG
CMV-ZmLDH-F	ATGTCCGAGTCTGAGAAGCTCCGCGGGGAGATGC
CMV-ZmLDH-R	AAGGGGAGGTTCTAGGGCGGCACGATCTTGCGGA
ZmLDH2-CYFP-F	GGCGCGCCACTAGTGGATCCATGATGAAGAAGGCCTCA
ZmLDH2-CYFP-R	CGACAGTACTATCGATGGATCCGAGTCCGAGGAGCTGTGT
SCMV-6K2-NYFP-F	GCCTACTAGTGGATCCATGGGAATGGACGCTACGGCTG
SCMV-6K2-NYFP-R	TCGAGGTCGACGGATCCTTGGTGTGACACTTCTGTCT
AD-ZmLDH2-F	GAGGCCAGTGAATTCATGATGAAGAAGGCCTCA
AD-ZmLDH2-R	GAGCTCCATGGATCCGAGTCCGAGGAGCTGTGT
BD-SCMV-6K2-F	ATGGAGGCCGAATTCATGGGAATGGACGCTACGGCTG
BD-SCMV-6K2-R	CAGGTCGACGGATCCTTGGTGTGACACTTCTGTCT
ZmLDH2-cLUC-F	TCCCGGGGCGGTACCATGATGAAGAAGGCCTCATCACTC
ZmLDH2-cLUC-R	CTGCAGGTCGACCTAGAGTCCGAGGAGCTGTGTGTT
SCMV-6K2-nLUC-F	CGGTACCCGGGATCCATGGGAATGGACGCTACGGCTG
SCMV-6K2-nLUC-R	CGAGATCTGGTCGACTTGGTGTGACACTTCTGTC
pGD-ZmLDH2-GFP-F	CTCTCTACAAGATCTATGATGAAGAAGGCCTCA
pGD-ZmLDH2-GFP-R	CAGAATTCGAAGCTTGGAGTCCGAGGAGCTGTGT
ZmPR1-qRT-F	GGCGAGAGCCCCTACTAGAC
ZmPR1-qRT-R	AAATCGCCTGCATGGTTTTA
ZmPR3-qRT-F	GAACAACTACAGCAGCCAGGTG
ZmPR3-qRT-R	GAGACAATAGCTGACATGCGTC
ZmPR4-qRT-F	GCGTTCAAGCCCATCGACA
ZmPR4-qRT-R	CGTGTGGGATCACATCCATATAAC
ZmPR5-qRT-F	GTCATCGACGGCTACAACCT
ZmPR5-qRT-R	CACGGGCAGAAGGTGACT
